# Supplementary material for: Artificially engineered antiferromagnetic nanoprobes for ultra-sensitive histopathological level magnetic resonance imaging
Source: Nat Commun. 2021 Jun 22;12:3840. doi: 10.1038/s41467-021-24055-2 (PMC8219830; doi:10.1038/s41467-021-24055-2)
Supplement: Supplementary file 4 — Source Data [file 41467_2021_24055_MOESM4_ESM.xlsx]

## Sheet: Figure 2b
Artificially engineered antiferromagnetic nanoprobes for ultra-sensitive histopathological level magnetic resonance imaging
Zeyu Liang⊥, Qiyue Wang⊥, Hongwei Liao⊥, Meng Zhao, Jiyoung Lee, Chuang Yang, Fangyuan Li and Daishun Ling*
Raw data in graphs and charts
Figure 2b: Magnetization values of AFNPs
Particle size (nm)	Magnetization (emu g-1)
1.7	0.22876
2.3	0.59624
3	2.32845
4.5	4.5103
5.8	4.86494

## Sheet: Figure 2e
Figure 2e: r1 values of W-AFNPs
Particle size (nm)	r1 (mM-1 s-1)
1.7	2.11
2.3	1.38
3	1.11
4.5	0.956
5.8	0.802

## Sheet: Figure 2f
Figure 2f: r2 values of W-AFNPs
Particle size (nm)	r2 (mM-1 s-1)
1.7	4.08
2.3	6.21
3	8.08
4.5	13.76
5.8	21.48

## Sheet: Figure 3c
Figure 3c: XRD patterns of AFNP1 and PMNP
	PMNP	AFNP1
2 Theta	Intensity (a.u.)
30	293.5	678.1
30.02	289.1	639.2
30.04	280.5	623.6
30.06	263.8	630.5
30.08	274.8	644.2
30.1	285.9	657.2
30.12	279.9	639.1
30.14	267.7	618.8
30.16	265	634
30.18	274.9	628.7
30.2	292.3	659.5
30.22	287.7	670.7
30.24	278.1	625.3
30.26	282.6	630.7
30.28	290.8	630.9
30.3	261.1	627.7
30.32	275.1	624.3
30.34	269.7	635
30.36	253.8	636.4
30.38	256.9	635.6
30.4	262.1	637.9
30.42	267.9	653.9
30.44	277.1	648.7
30.46	291.6	642.9
30.48	271	639.3
30.5	265.5	636.2
30.52	269.3	632.5
30.54	276.6	627.7
30.56	271.2	618.2
30.58	260.7	599.1
30.6	260.6	614.1
30.62	275.8	637.1
30.64	295.6	646.7
30.66	275.7	628.2
30.68	265.5	632
30.7	270.5	635.3
30.72	268.3	637.3
30.74	251.8	644.5
30.76	242.2	701.6
30.78	238.2	672.7
30.8	231.3	629.9
30.82	253.4	610.2
30.84	267.8	662.8
30.86	271.5	669.3
30.88	263.9	659.4
30.9	250.9	643.8
30.92	261.3	634.7
30.94	270.5	613.6
30.96	262.6	632.4
30.98	271	665.6
31	244.1	670.9
31.02	230.1	630.5
31.04	244.6	625.7
31.06	249.2	637.3
31.08	251.2	646.3
31.1	253.5	654
31.12	253.6	641.5
31.14	241.5	647.5
31.16	244	681.7
31.18	259.8	650.5
31.2	270.4	648.8
31.22	240.7	637.4
31.24	259.8	616.4
31.26	269.9	643.1
31.28	269.4	617.7
31.3	261	631.2
31.32	251.1	669.2
31.34	235.9	652.4
31.36	229	683.7
31.38	238.7	682
31.4	234.1	672
31.42	235.3	703.2
31.44	244.7	722.6
31.46	258.7	691.7
31.48	248	661.9
31.5	254.6	682.3
31.52	250.1	717.3
31.54	233.6	704.4
31.56	231.3	673.5
31.58	239	648.1
31.6	237.9	669.4
31.62	236.4	674.6
31.64	258.5	677.5
31.66	242.9	685.1
31.68	243.1	704.9
31.7	243.8	659.7
31.72	220.1	666.6
31.74	235.9	710.8
31.76	245.7	687.2
31.78	249.4	653.3
31.8	249.2	647.1
31.82	270.5	674.9
31.84	253.4	738.9
31.86	233.4	717.4
31.88	230.6	701
31.9	252.6	699
31.92	249.7	714.5
31.94	246.9	659.6
31.96	248.4	672.9
31.98	239.2	685.1
32	244.6	653.9
32.02	239.2	607.4
32.04	227	626
32.06	227	644.2
32.08	218.6	643.5
32.1	242.9	660.3
32.12	264.3	659.8
32.14	228.5	652.4
32.16	225	645.8
32.18	232.2	654.1
32.2	240	678.2
32.22	239.9	667.2
32.24	237.6	643.5
32.26	240.9	656.5
32.28	245.6	666.5
32.3	247.4	645.4
32.32	233	625.8
32.34	224.6	642.3
32.36	219.5	607.3
32.38	220.1	611.5
32.4	238.4	642.3
32.42	243	680.1
32.44	256	619.2
32.46	262.5	642.4
32.48	216.8	655.5
32.5	229.7	633.7
32.52	236.5	659.6
32.54	233.8	633.1
32.56	226.2	624
32.58	220.8	636.6
32.6	232.7	629.8
32.62	247.9	649.3
32.64	252.5	637.9
32.66	238.8	615
32.68	231.1	630.2
32.7	223	640.4
32.72	213.9	631.9
32.74	232.9	623.9
32.76	238.2	638.9
32.78	239	632.8
32.8	238.1	611.9
32.82	232.8	595.3
32.84	230.1	598.9
32.86	229	639.3
32.88	234.7	646.7
32.9	260.6	639.2
32.92	246.4	626.3
32.94	237.2	613.3
32.96	235	657.2
32.98	235	652.2
33	237.2	605.5
33.02	239	633.6
33.04	236.6	643
33.06	227	644.7
33.08	228.6	635.8
33.1	221.4	607.6
33.12	221.4	633.3
33.14	235.8	656.4
33.16	233.5	652.9
33.18	247.2	599
33.2	251	584.5
33.22	240.6	601
33.24	244.4	615.1
33.26	234.1	602
33.28	234.8	586
33.3	246.5	599.7
33.32	253.3	605.7
33.34	243	593.7
33.36	246	615
33.38	249.3	619.6
33.4	225	617
33.42	243.7	611
33.44	236.2	605.7
33.46	230.4	607
33.48	257.3	607.6
33.5	224.6	606.6
33.52	232.8	605.1
33.54	241.4	589.4
33.56	226.5	596.7
33.58	232.6	608
33.6	241	595.1
33.62	237.7	617
33.64	223.4	631.3
33.66	233.3	635.5
33.68	225.5	628.7
33.7	233	622.6
33.72	245.6	620.4
33.74	209	615.4
33.76	232.8	607.8
33.78	241.2	623
33.8	230.2	619.9
33.82	211.9	608.5
33.84	232	594.2
33.86	249.2	584.3
33.88	254.3	581
33.9	240.2	594.7
33.92	257	617.5
33.94	274.8	628.2
33.96	277.5	612.8
33.98	256.8	599.9
34	253.7	593.7
34.02	255.9	596
34.04	250.5	584.7
34.06	237.7	593.8
34.08	250.7	600.8
34.1	246.7	588.6
34.12	238.7	622.1
34.14	238.5	617.6
34.16	272.1	591
34.18	258.5	555.4
34.2	247.4	540.1
34.22	244	581.2
34.24	244	608.9
34.26	252.6	602.5
34.28	254.1	575.9
34.3	251	587
34.32	248	599.1
34.34	250.3	602.9
34.36	252.1	593.8
34.38	252.7	587.4
34.4	253.2	571.7
34.42	271.5	564.2
34.44	284	592.4
34.46	287.7	577.4
34.48	282.1	570.5
34.5	275.3	584.5
34.52	282	626
34.54	301.5	600.1
34.56	317.7	598.5
34.58	278.9	596.4
34.6	300	578.1
34.62	298.1	538.5
34.64	278.8	580.3
34.66	281.8	612.2
34.68	282	603.5
34.7	282.9	569.2
34.72	280.5	578.8
34.74	269.1	576
34.76	313	565
34.78	314.5	587.9
34.8	303.8	596.9
34.82	306.2	597.7
34.84	310	593.1
34.86	303.6	586.2
34.88	310.8	599.3
34.9	332.9	569
34.92	297.9	551.5
34.94	313.1	600.3
34.96	323.6	575.1
34.98	314.2	550
35	292.9	538.4
35.02	316.4	550.3
35.04	326.2	597.5
35.06	322.5	601.5
35.08	328.5	586.7
35.1	324.8	565.1
35.12	316.9	546.1
35.14	315.3	553.2
35.16	332.8	561.4
35.18	340.5	566.3
35.2	338.4	572.4
35.22	328.8	584.6
35.24	316.9	580.2
35.26	356.5	572.4
35.28	346.3	588.4
35.3	332.2	548
35.32	337.1	560.6
35.34	337.8	598.9
35.36	316.2	626.6
35.38	319.3	560.3
35.4	346.8	552.3
35.42	333.9	572.8
35.44	341.1	597.8
35.46	356.4	595.5
35.48	366.3	616.7
35.5	345.7	604.6
35.52	330	555.9
35.54	318.5	576.5
35.56	324.4	591.4
35.58	367.1	568.5
35.6	349.4	527.8
35.62	354.7	551.4
35.64	364.1	558.7
35.66	358.8	579.5
35.68	354.2	597.8
35.7	340.8	578
35.72	319.3	605.3
35.74	296.9	613.6
35.76	325.8	605.8
35.78	330.2	590.5
35.8	331.5	626.3
35.82	334	610.9
35.84	321.8	575.9
35.86	320.6	546.7
35.88	311.6	542.9
35.9	296.8	577.9
35.92	291.5	591.4
35.94	320.8	566.9
35.96	323.1	566.1
35.98	310.4	590.4
36	312	603.1
36.02	320.9	594.3
36.04	317	565.4
36.06	306.1	580.8
36.08	294.4	603
36.1	274.6	615.1
36.12	279.4	596.1
36.14	286.8	559.8
36.16	283.7	546
36.18	280.7	566.3
36.2	278.2	629.9
36.22	280.2	607.1
36.24	284.4	594.2
36.26	273.7	585
36.28	259.8	576.5
36.3	261	599.3
36.32	272.8	550
36.34	272.1	532.4
36.36	249.4	582.6
36.38	255.6	610.7
36.4	269.3	634
36.42	244.9	616.4
36.44	263	569
36.46	261.6	563.7
36.48	253.8	583.6
36.5	255.9	601.7
36.52	253.7	616.5
36.54	254.1	634.8
36.56	256.2	569.8
36.58	256.7	539.2
36.6	229.3	542.5
36.62	237.7	566.9
36.64	257.8	576.1
36.66	271.8	572.8
36.68	242.9	579.7
36.7	254.5	611
36.72	254.5	592.7
36.74	245.2	572.1
36.76	270.3	566.2
36.78	258.7	581.5
36.8	245.8	602.8
36.82	239.2	589.8
36.84	243.8	589.1
36.86	242.5	601.4
36.88	233.7	575.5
36.9	227.5	572.7
36.92	234.7	584.4
36.94	212.6	596.4
36.96	230.6	581.1
36.98	241.1	563.8
37	216.6	583.2
37.02	237.9	604.5
37.04	243	576.4
37.06	245.1	566.2
37.08	251.4	592.3
37.1	268.9	612.8
37.12	251.3	594.8
37.14	235.1	612.4
37.16	234.4	581.2
37.18	261.8	551.4
37.2	248.2	554.3
37.22	237	612.2
37.24	235.9	588.2
37.26	247.4	584.9
37.28	258.1	617.1
37.3	250.5	605.6
37.32	229.3	606
37.34	202.1	628.5
37.36	223.4	646.7
37.38	221	593.4
37.4	217.9	596
37.42	229.2	622
37.44	217.8	646.6
37.46	237.4	638.2
37.48	248.3	612.7
37.5	234.6	611.6
37.52	215.5	610.4
37.54	220.1	589.1
37.56	221.9	641.6
37.58	216	632.2
37.6	210.7	619.3
37.62	222	636.6
37.64	225.9	672.4
37.66	218.6	639.8
37.68	201.1	628.2
37.7	223.5	642.9
37.72	228.3	568.3
37.74	220.2	588.7
37.76	211	618.6
37.78	215.6	637.3
37.8	213.4	638.9
37.82	214.2	652.2
37.84	225.3	643.9
37.86	230.6	625.3
37.88	217.2	619.2
37.9	209.6	613.8
37.92	217.5	622.5
37.94	222.1	632.2
37.96	212.6	631.3
37.98	206.4	673.2
38	204.5	663.7
38.02	190.8	633.3
38.04	200.9	608.2
38.06	209.5	643.3
38.08	215.4	654.6
38.1	225.3	660.6
38.12	220.3	663.3
38.14	221.7	638.9
38.16	222.3	671.5
38.18	210.1	674.3
38.2	209.2	654.9
38.22	207.5	686.8
38.24	205.2	624.8
38.26	203.3	605.3
38.28	210.2	625.5
38.3	213.1	653
38.32	221.7	662.1
38.34	234.1	647.2
38.36	199.1	651.5
38.38	210.2	715.7
38.4	219	659.3
38.42	215.3	628.4
38.44	222.9	624.8
38.46	217.5	646.8
38.48	212.3	668.1
38.5	207.2	654.8
38.52	195	665.4
38.54	220.6	701.7
38.56	217.2	651.5
38.58	205.4	666.4
38.6	223.6	675.7
38.62	215	675.3
38.64	210.5	705.7
38.66	214.7	723.3
38.68	229.8	699.1
38.7	226	663.5
38.72	220.6	676.4
38.74	222.7	690.8
38.76	232.4	702.3
38.78	207.3	705.5
38.8	202.6	694.9
38.82	207.7	691.1
38.84	213.8	690
38.86	200.1	680.2
38.88	199.9	657.3
38.9	194.5	661.9
38.92	188.9	695.5
38.94	206.4	700.5
38.96	206.6	667.9
38.98	225.1	689.2
39	234.8	693
39.02	188.3	704.7
39.04	189.2	712.9
39.06	200.5	661.9
39.08	202.6	695.1
39.1	179.2	708.8
39.12	184.5	700.8
39.14	209	696.3
39.16	220.9	681.6
39.18	204.6	703
39.2	200.8	727.6
39.22	192.3	714.1
39.24	194.1	724.7
39.26	204.8	683.7
39.28	190.3	675.5
39.3	197.6	749.8
39.32	197.8	701.8
39.34	194.3	674.5
39.36	214.1	689.5
39.38	205.7	740.3
39.4	205.5	727.4
39.42	208.1	717.6
39.44	197.4	708
39.46	186.7	698.8
39.48	199.8	692.8
39.5	217.3	678.7
39.52	217.8	680.1
39.54	210.2	694.8
39.56	211.8	710
39.58	207.4	675.3
39.6	190.5	686.6
39.62	195.8	703.2
39.64	189.4	665.1
39.66	184	690.1
39.68	184.4	698
39.7	187.5	707.3
39.72	200.1	730.3
39.74	209.4	718.1
39.76	212.4	743.4
39.78	209.3	743.6
39.8	211.7	703.1
39.82	205	729
39.84	198.9	680
39.86	213.3	665.5
39.88	205.3	709.7
39.9	215.7	774.4
39.92	225.2	744.7
39.94	211	714.9
39.96	214.1	710.4
39.98	205.9	749.2
40	206	714.5
40.02	223.2	734.6
40.04	200.4	764.9
40.06	184.5	731.4
40.08	187.3	713.7
40.1	204.5	713.7
40.12	186.2	721.8
40.14	196.8	728
40.16	200.7	707.4
40.18	193.8	712.7
40.2	193.1	718.4
40.22	211.9	715.1
40.24	211	734.2
40.26	197.8	700.9
40.28	197	687.3
40.3	195.6	708
40.32	201.8	725.5
40.34	205.6	721.5
40.36	195	722.6
40.38	191.9	731.1
40.4	194.7	740.3
40.42	200.9	700.4
40.44	208.1	701.5
40.46	208.8	723.7
40.48	192.9	726
40.5	199.2	758.1
40.52	233.9	753.7
40.54	225.5	738.2
40.56	237.1	736.7
40.58	226.2	753.5
40.6	196.3	756.9
40.62	197.8	756
40.64	183.3	758.6
40.66	194	783.7
40.68	214.9	757.7
40.7	202.8	722.1
40.72	195.6	705.5
40.74	205.4	763.3
40.76	211.6	750.6
40.78	188	751.7
40.8	193.3	764.4
40.82	199.7	739.2
40.84	204.6	715.5
40.86	205.6	741.5
40.88	199.5	773.4
40.9	209.4	736
40.92	220.6	711.3
40.94	223.7	695.5
40.96	204.7	693
40.98	211.5	706.8
41	212.3	702.3
41.02	204.7	720.2
41.04	213.8	740.7
41.06	207.1	744.8
41.08	206.8	678.5
41.1	205.9	712.8
41.12	180.8	739.9
41.14	205.2	728.3
41.16	208	723.7
41.18	199.7	741
41.2	202	737.7
41.22	193.7	713.1
41.24	195.6	690.2
41.26	206.9	685.9
41.28	224.5	692.6
41.3	214.6	701.8
41.32	206.9	701
41.34	204.3	695.9
41.36	207.1	730.7
41.38	207.8	747.4
41.4	208.6	688.3
41.42	208.6	699.7
41.44	206.4	690.5
41.46	197.3	688.5
41.48	207.1	707.5
41.5	209.2	701.4
41.52	202.2	683.5
41.54	194.6	682.9
41.56	207.3	698.8
41.58	211.6	669.8
41.6	203	663.7
41.62	179.4	680.4
41.64	181.2	704.2
41.66	208	690.4
41.68	227.8	710.8
41.7	213.4	704.2
41.72	200.5	691.6
41.74	212	723.6
41.76	217.3	700.3
41.78	203.4	650.9
41.8	207.2	634.8
41.82	215.2	710.9
41.84	222.5	641.6
41.86	222	649.9
41.88	191.5	667.6
41.9	192.8	653.4
41.92	195.2	696.8
41.94	197.1	673.8
41.96	210.8	670.6
41.98	214.8	701.3
42	223.3	638.1
42.02	230.3	650.9
42.04	224.2	674.7
42.06	228.4	683.3
42.08	218.9	649.8
42.1	199	683.1
42.12	175.3	678.3
42.14	214.2	659.5
42.16	204.1	699.9
42.18	199.1	691.9
42.2	225.4	681.2
42.22	219.3	667.6
42.24	225.7	648.2
42.26	219.9	679.5
42.28	201.7	670
42.3	212.3	658.2
42.32	207.6	670.1
42.34	213.7	656.3
42.36	226.8	643.8
42.38	221.5	639
42.4	203.1	640.9
42.42	212.1	624.9
42.44	232.2	632.6
42.46	229.1	630.2
42.48	235.6	617.2
42.5	222.1	623.3
42.52	209.6	674.8
42.54	219.6	667.3
42.56	202.8	634
42.58	212.1	673.6
42.6	218.8	663.1
42.62	208.2	670.4
42.64	221.9	678.5
42.66	217.3	661
42.68	219.4	626.7
42.7	231.6	632.7
42.72	222.5	639.5
42.74	228	617
42.76	230.4	601
42.78	228.2	615.8
42.8	228.9	627
42.82	229.7	622
42.84	227.3	630.4
42.86	222.6	627.1
42.88	217.2	613.4
42.9	214.8	601.7
42.92	215	632.9
42.94	217.8	638.3
42.96	223	617.8
42.98	222.2	599.9
43	223.1	644.9
43.02	219.8	602.7
43.04	210.9	597.6
43.06	222.3	612.3
43.08	223.3	610
43.1	216.5	622.1
43.12	208.2	591.9
43.14	224.2	580.6
43.16	218.2	631.3
43.18	226.3	578.7
43.2	240	592
43.22	204.9	624
43.24	215.9	644.3
43.26	218.2	619.9
43.28	215.2	608.9
43.3	227.4	601.3
43.32	228	597.5
43.34	233.3	612
43.36	237.8	611.4
43.38	233.8	616.3
43.4	216.3	614.6
43.42	213.7	570.5
43.44	220.1	613.3
43.46	229	620.5
43.48	215.3	594.5
43.5	231.6	555.7
43.52	236.2	585.7
43.54	217.4	612.8
43.56	220.4	622.2
43.58	214.1	602.2
43.6	202.3	560.3
43.62	192.5	570.1
43.64	205.4	600.7
43.66	227.1	625.6
43.68	237	583.7
43.7	231.2	587.7
43.72	208.4	577.8
43.74	214.9	551
43.76	217	581.5
43.78	219.8	563.3
43.8	232	560.9
43.82	223.6	579.8
43.84	227.3	601.1
43.86	229	597.4
43.88	218.7	611
43.9	213.3	606.6
43.92	201.7	525.1
43.94	193.3	557.9
43.96	192.7	576.5
43.98	198	578.5
44	205.2	564.9
44.02	218.8	533.7
44.04	228.4	602.5
44.06	192.6	637.4
44.08	211.9	571.9
44.1	209.6	549.8
44.12	190.9	562.3
44.14	194.7	574
44.16	191.5	571.3
44.18	196.1	553.7
44.2	206.7	564.5
44.22	218.9	559.1
44.24	223.5	540.8
44.26	198.6	544.6
44.28	181.8	595.3
44.3	202.1	602.7
44.32	203.6	578.7
44.34	191	559.7
44.36	190.8	569.3
44.38	209.3	566
44.4	194	554.9
44.42	183.7	543.1
44.44	176.8	548.5
44.46	177.7	529.9
44.48	204.3	530.1
44.5	216.5	567.2
44.52	214.3	546.6
44.54	205.7	546.1
44.56	208.8	566.9
44.58	187.2	591
44.6	195.2	530
44.62	215.5	556.9
44.64	217	576.8
44.66	212.5	571.2
44.68	204.9	552.9
44.7	195.7	523
44.72	186.5	517.6
44.74	175.9	537.9
44.76	187.5	578.3
44.78	195.2	575.6
44.8	189.3	579.9
44.82	211.4	581
44.84	193.1	565.8
44.86	190.4	556.7
44.88	211.1	566.3
44.9	205.8	562.4
44.92	199.1	527.3
44.94	198.5	519
44.96	201.8	560.2
44.98	201.1	590.7
45	198.9	589.5
45.02	201.2	585.7
45.04	204.8	547.2
45.06	204	539.1
45.08	196.6	555
45.1	193.5	525.3
45.12	198.9	564.6
45.14	214.3	582.8
45.16	194.5	588.2
45.18	196.7	619.4
45.2	200.8	563.9
45.22	197.3	589.9
45.24	210.2	627.7
45.26	187.3	587.1
45.28	179.7	598.5
45.3	195.9	582.9
45.32	189.1	575.6
45.34	189.9	598.4
45.36	195.1	590
45.38	201.7	582.2
45.4	204.7	590.9
45.42	206.4	612
45.44	203.4	581.5
45.46	196.7	585.3
45.48	188.3	593.3
45.5	194.6	591.6
45.52	207.5	563.4
45.54	206.3	576.7
45.56	173.4	596.6
45.58	186.3	606.8
45.6	203.1	586.2
45.62	207.3	577.1
45.64	192.3	575.9
45.66	195.3	570.1
45.68	199	545
45.7	202.4	545.8
45.72	205.3	563.8
45.74	207.6	570.6
45.76	190.2	547.8
45.78	194.8	560.8
45.8	211.2	575.4
45.82	183.8	592
45.84	186.5	607.1
45.86	194.3	599.4
45.88	200.6	575.8
45.9	199.1	554.4
45.92	200.5	554.7
45.94	195.6	624
45.96	186.2	562
45.98	175.2	540
46	183.5	560.3
46.02	189.8	565.6
46.04	191.5	579.5
46.06	189	596.8
46.08	202	601.2
46.1	202.1	572.2
46.12	193.4	552.3
46.14	183.9	575
46.16	204.5	581.6
46.18	197.9	530.9
46.2	194.7	565.9
46.22	201.2	570.5
46.24	211.8	563.4
46.26	196.7	554.3
46.28	196.9	539.9
46.3	203.8	570
46.32	191.6	569.8
46.34	203.3	535.2
46.36	220.6	542.1
46.38	221.2	562
46.4	182	568.7
46.42	182.8	566.7
46.44	188.8	578.1
46.46	189.3	572.7
46.48	178.2	555.1
46.5	180.4	542.5
46.52	190.8	557.8
46.54	193.9	576.7
46.56	187	574.8
46.58	194.6	575.5
46.6	187.3	596.6
46.62	186.6	564.6
46.64	193.3	572.2
46.66	189.5	579.3
46.68	193.7	566.7
46.7	188.2	563.6
46.72	179	545.5
46.74	182.8	536.9
46.76	203.1	540.2
46.78	206.7	529.6
46.8	200.6	574.8
46.82	196	587.2
46.84	194.5	566.6
46.86	179.8	555.9
46.88	175.6	562.7
46.9	195	565.5
46.92	163.8	557.1
46.94	181.7	529.7
46.96	198	542.4
46.98	191.1	533.4
47	184.3	525.9
47.02	181.8	542
47.04	188.2	542
47.06	196.8	571.8
47.08	179.2	576.6
47.1	181.7	539.1
47.12	184.9	590.8
47.14	185.3	585.9
47.16	182.2	589.4
47.18	178.4	611.4
47.2	184.1	588.5
47.22	191.8	570.8
47.24	191	558.5
47.26	196.3	554.2
47.28	187.1	564.1
47.3	186	540.8
47.32	207.8	540.4
47.34	185.7	552.4
47.36	198.1	550.1
47.38	211.3	563.3
47.4	208.1	569
47.42	191.3	572.1
47.44	175.8	578.7
47.46	175.5	604.6
47.48	188.9	570.1
47.5	194.3	543.3
47.52	193	560.6
47.54	187.4	545.4
47.56	178.5	550.9
47.58	167.8	546.4
47.6	173.3	531.2
47.62	175.5	559.4
47.64	180.9	600.3
47.66	200.7	617.4
47.68	216.8	602.4
47.7	209.7	556.7
47.72	196.6	538.3
47.74	193.7	547.6
47.76	208.1	569.5
47.78	204.2	578.6
47.8	196.1	556.4
47.82	194	541.1
47.84	212.2	539.8
47.86	202.1	556.9
47.88	189.7	553.1
47.9	184.4	532.1
47.92	186.7	519.2
47.94	188.3	531.3
47.96	179.5	559.5
47.98	172.3	546.7
48	199.7	530.6
48.02	186	529.8
48.04	180.4	556.4
48.06	182.7	543.3
48.08	184.9	539.3
48.1	173.8	549.3
48.12	187.7	550.8
48.14	206.1	538.1
48.16	208.3	520.6
48.18	189.2	517
48.2	191.2	558.9
48.22	198.6	561
48.24	200.7	555.2
48.26	187.8	551
48.28	195.8	556.7
48.3	196.5	534.7
48.32	186.7	530.1
48.34	197.4	532.3
48.36	199	536.7
48.38	202.3	587.7
48.4	206.5	561.8
48.42	204.2	541.8
48.44	196.4	558.2
48.46	188.5	567.4
48.48	181.1	560.3
48.5	174.2	537.2
48.52	196.9	512.3
48.54	190	529
48.56	185.2	536.4
48.58	214.2	542.5
48.6	222.6	545.4
48.62	210.8	539.4
48.64	199.6	548.3
48.66	200.7	518.5
48.68	196.8	488.7
48.7	194.8	510
48.72	191.9	521.5
48.74	186.6	522.4
48.76	177.5	506.5
48.78	187.5	476.2
48.8	196.4	525.7
48.82	200.2	522
48.84	200.9	512.7
48.86	183.2	520.8
48.88	184.8	542.8
48.9	191.4	544.5
48.92	170.8	540.7
48.94	194.1	538
48.96	187.7	543.3
48.98	173	514.8
49	175.8	520.9
49.02	167.4	549
49.04	172.6	549
49.06	180.2	499.2
49.08	181.6	505
49.1	164	529.6
49.12	164.1	515.1
49.14	174.6	516.5
49.16	190.5	492.6
49.18	201.2	471.1
49.2	192.9	473.2
49.22	183.5	459.5
49.24	178.9	488.2
49.26	183.5	517.6
49.28	190.8	525.5
49.3	193.1	512.5
49.32	192.6	504.5
49.34	194.9	520.8
49.36	176.9	546.2
49.38	173.4	502
49.4	181.2	484.8
49.42	193.9	497.9
49.44	187.1	526.5
49.46	195.1	537.2
49.48	206.7	510.5
49.5	210.9	498.1
49.52	181.9	492.9
49.54	174.4	479.2
49.56	185.6	503
49.58	206.1	502.3
49.6	191.6	491.5
49.62	184.6	486.1
49.64	185.5	510.5
49.66	190.6	500.8
49.68	188.3	479.3
49.7	175.2	465.5
49.72	173.8	507.4
49.74	181	516
49.76	184.8	509.8
49.78	186.4	497.5
49.8	190.8	488.3
49.82	196.2	494.2
49.84	200	491.8
49.86	202.3	477.9
49.88	209.3	455.8
49.9	204.9	457.5
49.92	180.6	482.4
49.94	189.7	512
49.96	192	518.8
49.98	191.7	506.3
50	191.2	494.9
50.02	192.7	494.2
50.04	192.4	510.5
50.06	187.4	496.8
50.08	180.9	473.1
50.1	185.4	468.9
50.12	178.7	496.7
50.14	174.6	514.3
50.16	177.6	516.2
50.18	192.1	506.3
50.2	204.4	490.5
50.22	198.1	487.5
50.24	178.2	486.4
50.26	153.1	493.3
50.28	176.5	505.3
50.3	187.6	511.4
50.32	189	505.8
50.34	185	497.1
50.36	203.3	491.9
50.38	193.8	498.8
50.4	185.6	467.3
50.42	190.9	500.5
50.44	190.1	524.4
50.46	190	467.5
50.48	184.4	516.2
50.5	176.5	510.3
50.52	184.9	491.5
50.54	172.2	487.9
50.56	175.1	509.3
50.58	189.5	506.3
50.6	191.8	499.2
50.62	199.8	493.7
50.64	201.1	478.5
50.66	199.2	495.8
50.68	200	497.8
50.7	184.2	494.5
50.72	176.4	544
50.74	188.9	550.4
50.76	226.7	524.2
50.78	200.9	487.5
50.8	189	474.5
50.82	190.8	491.6
50.84	202.8	493.6
50.86	200.5	491.3
50.88	198.2	498.1
50.9	191.1	501.1
50.92	182	496.6
50.94	188.1	498.6
50.96	191.6	513.9
50.98	187.2	513.2
51	176.2	520.6
51.02	164	507.6
51.04	173.5	477.6
51.06	178.5	509.6
51.08	175.9	460
51.1	165.2	444.2
51.12	170.2	469.5
51.14	183.2	471.8
51.16	194.8	473.4
51.18	196.8	477.1
51.2	193	483.2
51.22	187	491.6
51.24	177	482.6
51.26	166.1	497
51.28	186.6	499.1
51.3	194.6	448.2
51.32	194.8	463.4
51.34	191.7	479.2
51.36	196.3	472.2
51.38	195.1	433.9
51.4	189.5	459
51.42	183.3	477.2
51.44	184.9	492.5
51.46	183.6	499.7
51.48	188.5	460.1
51.5	196.7	481.2
51.52	202.8	484.8
51.54	199.3	468.6
51.56	205.5	492.2
51.58	206.2	495
51.6	187.3	501.9
51.62	198	511
51.64	187.9	511
51.66	184.7	471.5
51.68	200.4	464.6
51.7	182.9	472.3
51.72	201	466.9
51.74	207.5	442.5
51.76	190.4	456.1
51.78	179.7	473.6
51.8	186.3	471.1
51.82	191.4	488.7
51.84	186.6	487.8
51.86	161.5	483.3
51.88	174.1	483
51.9	183.7	490.6
51.92	185.5	515.5
51.94	180.2	518.6
51.96	179.3	496.4
51.98	178	477.4
52	181.3	501
52.02	194	490.1
52.04	194.8	459.1
52.06	189.6	463.7
52.08	187.1	488.2
52.1	191.9	501.8
52.12	191.2	498.7
52.14	185.7	475.1
52.16	189.7	472.7
52.18	203.4	474.1
52.2	199.6	489.5
52.22	188.9	520.9
52.24	177.1	466
52.26	170.5	492.2
52.28	182.7	519.4
52.3	184	507.4
52.32	177.4	468.6
52.34	173.7	467.1
52.36	191.2	475.1
52.38	189.8	477.9
52.4	182.7	455.1
52.42	176.2	448
52.44	177.1	454
52.46	183.2	460.1
52.48	181.8	439.5
52.5	194.4	441.5
52.52	227.7	454.7
52.54	184.3	471.4
52.56	189.1	482.9
52.58	194.2	461.2
52.6	185.2	459.7
52.62	201.2	481.8
52.64	190.2	522.9
52.66	177.7	458.1
52.68	174.6	461.2
52.7	192.9	471.5
52.72	203.1	460.9
52.74	206.1	469.3
52.76	200.9	481.3
52.78	184.9	480.6
52.8	192.6	467.6
52.82	198.9	465.3
52.84	198.6	453.2
52.86	188	460.3
52.88	194.1	471.1
52.9	192.8	436.8
52.92	192.9	460.6
52.94	199.1	471.1
52.96	186.2	454
52.98	202.5	399.1
53	211.3	433.1
53.02	198.2	443.5
53.04	184.5	458.7
53.06	187.6	502.1
53.08	186.4	455.7
53.1	182.6	462.4
53.12	201.6	467.3
53.14	208.7	445.6
53.16	205	461.6
53.18	198.9	484.8
53.2	206.5	486.4
53.22	202.7	464
53.24	203.4	451.8
53.26	203.6	484.3
53.28	196	503.8
53.3	196.8	499.1
53.32	213.7	472.4
53.34	223.3	476.2
53.36	209.2	474.5
53.38	213	473.8
53.4	208.9	490.5
53.42	209.6	485.8
53.44	216.3	502
53.46	193.4	505.6
53.48	184.7	465.2
53.5	186.9	470.5
53.52	198.6	466
53.54	218.4	469
53.56	217.7	485.1
53.58	203.8	464.5
53.6	188.7	476
53.62	195.5	481
53.64	191.1	472
53.66	192.3	484.9
53.68	199.2	487.6
53.7	209.9	497.2
53.72	222.1	501
53.74	217.2	454.6
53.76	202.9	458.9
53.78	188.3	467.9
53.8	215	473
53.82	208.5	469.1
53.84	196.7	468.3
53.86	193.3	484.8
53.88	187.2	504
53.9	192.7	509.5
53.92	200.3	485.8
53.94	205.2	475.2
53.96	200.6	479
53.98	205.2	494.6
54	202.2	490
54.02	191.7	470.8
54.04	181.8	462.5
54.06	190.8	472.2
54.08	197.3	480.6
54.1	205.4	476.3
54.12	223.6	469.4
54.14	195.6	470.6
54.16	191.1	502.6
54.18	191.9	465.9
54.2	181.7	452.7
54.22	197.7	459.8
54.24	209.2	459
54.26	212.5	472.8
54.28	205	479
54.3	186	488
54.32	175.4	511.5
54.34	185.2	479.5
54.36	206.3	466.3
54.38	183.4	459.7
54.4	185.2	455.1
54.42	182.3	495.4
54.44	179.1	453.3
54.46	202	432.4
54.48	215.1	464.9
54.5	206.8	471.8
54.52	187.5	469.2
54.54	175.3	461.9
54.56	172	455.5
54.58	168.5	463.1
54.6	173.6	464
54.62	195.2	481.8
54.64	201.3	496.5
54.66	196.4	463.8
54.68	198.1	456.2
54.7	211.9	487.2
54.72	189.8	519.1
54.74	189.8	506.9
54.76	195.5	484.8
54.78	200.4	459.5
54.8	202.6	454
54.82	210.7	481.1
54.84	206.5	481.8
54.86	192.7	459
54.88	186.6	455.1
54.9	200.4	475.3
54.92	195.8	431.2
54.94	185.2	455.9
54.96	196.6	485.2
54.98	192.6	492.8
55	193	454.7
55.02	192.7	464
55.04	186	465.9
55.06	187.6	461.5
55.08	188	471.4
55.1	186.5	482.7
55.12	182.8	498.9
55.14	180.5	499.2
55.16	167.6	458.1
55.18	171.6	468.6
55.2	197.2	465.2
55.22	212.5	459
55.24	196	457.8
55.26	178.3	437.2
55.28	173.7	455.9
55.3	201.1	475
55.32	195.1	472.9
55.34	185.2	438.6
55.36	177	473.8
55.38	173.2	480.4
55.4	213.7	451.4
55.42	191.3	470.5
55.44	159.5	476.3
55.46	182.3	483.1
55.48	200.6	481.7
55.5	189.9	447.4
55.52	177.2	479.7
55.54	182.5	487.9
55.56	214.5	479.6
55.58	191.2	475
55.6	171.1	461.4
55.62	175	450.8
55.64	175	442.8
55.66	190.7	439
55.68	193.8	477.8
55.7	187.2	455.4
55.72	203.2	433.2
55.74	195.6	443.1
55.76	190.6	470.5
55.78	193	477.2
55.8	204.4	486.1
55.82	181.9	493.6
55.84	189.9	456.3
55.86	203.4	470
55.88	189.1	495
55.9	200.5	503
55.92	193.9	447.4
55.94	187.6	518
55.96	194.1	523.2
55.98	195.6	497.4
56	197.2	515.7
56.02	201	510
56.04	203.3	502.9
56.06	175.2	493.4
56.08	199.9	481.7
56.1	212.2	499.3
56.12	204.2	462.4
56.14	210.3	440.7
56.16	212.3	466
56.18	212.1	466
56.2	211.6	481
56.22	213.9	492.5
56.24	211.1	491.4
56.26	202.9	469.3
56.28	202.1	479.6
56.3	225	483.7
56.32	192.3	474.7
56.34	207.6	455.7
56.36	223.3	504.7
56.38	204.3	501.9
56.4	208.8	478.5
56.42	221.4	501.4
56.44	225	458.3
56.46	216.5	439.5
56.48	228.7	444.2
56.5	215.6	467.7
56.52	203.4	488.3
56.54	200.8	483.6
56.56	210.7	481.2
56.58	222.6	495.7
56.6	217.4	503.3
56.62	207.3	488.3
56.64	224.8	475.9
56.66	228.8	475.7
56.68	230	486.3
56.7	226.1	501.5
56.72	213.1	487.2
56.74	207.7	458.5
56.76	215.3	474.5
56.78	219.3	476
56.8	207.1	477.3
56.82	209.4	478.2
56.84	228.6	475.1
56.86	233.9	464.7
56.88	215.9	458
56.9	224.3	460.7
56.92	223.6	476.1
56.94	225.7	438.7
56.96	231.2	452.4
56.98	226.6	470.9
57	249.6	466.7
57.02	257	475.1
57.04	248.2	467
57.06	240.6	470.5
57.08	220.3	487.4
57.1	227.3	469.9
57.12	238.9	474
57.14	218.4	480
57.16	233	480.9
57.18	250.7	471
57.2	254	451.6
57.22	230.2	461.6
57.24	235.6	486
57.26	222	489.8
57.28	208.1	489.3
57.3	207.1	502.2
57.32	236.8	502.7
57.34	222.5	463.6
57.36	213.7	501.7
57.38	220.1	484.1
57.4	208.7	458.1
57.42	220.6	456.3
57.44	219.4	460.1
57.46	207	447.6
57.48	207	451.4
57.5	218.8	476.3
57.52	217.6	470.9
57.54	209.8	461.2
57.56	209	450.5
57.58	212	445.2
57.6	210.5	461.2
57.62	206.9	452.9
57.64	203.8	461.1
57.66	196.9	469.3
57.68	224.7	435.8
57.7	238.1	453.5
57.72	214.4	466.3
57.74	218.2	460.7
57.76	226.7	426.2
57.78	218.4	451.3
57.8	197.6	457.4
57.82	220.4	454.3
57.84	208.6	449.9
57.86	202	448.4
57.88	202	447.4
57.9	188.3	459.8
57.92	181.5	484.4
57.94	192.5	479.8
57.96	210.1	480.2
57.98	213.9	472.6
58	205.9	461.9
58.02	199.5	477.1
58.04	205.6	497.1
58.06	231.9	476.3
58.08	190	450.4
58.1	201.9	503.7
58.12	207.4	492
58.14	175.6	489.3
58.16	193.9	492
58.18	207.4	489
58.2	208	514.9
58.22	196.9	532.9
58.24	196.1	518.7
58.26	194.1	459.1
58.28	199	444.7
58.3	206.6	466.6
58.32	199.7	488
58.34	191.5	490.2
58.36	201.8	475.8
58.38	214.5	481
58.4	197.7	483
58.42	201.4	485.8
58.44	194.2	528.4
58.46	190.3	496.9
58.48	205.5	498.8
58.5	175	522.7
58.52	177.3	505.2
58.54	193.9	465.7
58.56	210.2	454.2
58.58	213.3	459.7
58.6	201.8	462
58.62	194.7	477.1
58.64	197.9	488.2
58.66	197.1	493.4
58.68	208.3	491
58.7	206.4	471.2
58.72	195.3	453.6
58.74	206.7	447.6
58.76	203.9	454.7
58.78	196.3	451.6
58.8	188	465.6
58.82	184.2	462.4
58.84	194.1	443.1
58.86	203.3	455.3
58.88	200.6	464.2
58.9	175	465.5
58.92	177.3	464.9
58.94	176.9	477
58.96	172.8	454.8
58.98	166.4	475.1
59	187	500.3
59.02	188	467.6
59.04	190.8	490.2
59.06	200.9	499.5
59.08	192.5	490.1
59.1	194.1	461.2
59.12	185.2	466.6
59.14	170.3	468.6
59.16	182.5	459.5
59.18	190.7	440.5
59.2	193.6	455
59.22	191.5	485.1
59.24	185.4	497.9
59.26	194.3	485.6
59.28	199.4	465
59.3	192.6	471.7
59.32	166	486.4
59.34	173.6	494.7
59.36	182.8	471
59.38	187.6	448.8
59.4	182.8	457.4
59.42	163	470.6
59.44	177.4	444.7
59.46	181.7	465.5
59.48	160.6	481.1
59.5	157.6	486.1
59.52	173.7	478.2
59.54	186.6	484.3
59.56	192.8	458.5
59.58	202.7	451
59.6	204.7	481.7
59.62	194.4	458.1
59.64	180.9	447
59.66	184.7	444.1
59.68	182.2	446.2
59.7	192.3	447.8
59.72	201	471.8
59.74	188.1	470.4
59.76	192.5	457.3
59.78	190.9	495.4
59.8	186	479.7
59.82	180.7	488.6
59.84	175.4	498.5
59.86	193.2	457.4
59.88	199.2	458.2
59.9	182	455.5
59.92	190.3	454.8
59.94	171.9	463.5
59.96	174.3	483.3
59.98	201.3	481.4
60	209	481.1
60.02	203.4	491.3
60.04	194.1	449.4
60.06	186.9	444.1
60.08	190.7	461.4
60.1	191	484.7
60.12	190.1	462.6
60.14	191	450.1
60.16	197.9	447
60.18	178.5	456.2
60.2	181.2	485.9
60.22	190.3	503.3
60.24	190.9	480.7
60.26	189.4	453.5
60.28	186.8	488.5
60.3	175.4	495.1
60.32	158.2	481.8
60.34	188.7	469.8
60.36	195	481.1
60.38	196.1	485.7
60.4	194.1	477.9
60.42	170.4	463.1
60.44	185.9	448
60.46	191.9	460.2
60.48	186.7	466.5
60.5	189.7	462.8
60.52	185.8	451.3
60.54	180.8	453.6
60.56	179.2	470.4
60.58	186.8	487.4
60.6	179.6	495
60.62	180	475.2
60.64	185.7	472.3
60.66	192.9	467.6
60.68	190.6	469.2
60.7	176.2	496.6
60.72	173.4	488.6
60.74	193	478.2
60.76	202.9	466.3
60.78	191.3	452.1
60.8	185.9	458.9
60.82	193.2	446.1
60.84	194.8	448.2
60.86	180.8	482.7
60.88	184.4	449.9
60.9	203.7	451.8
60.92	215.9	457.3
60.94	191.5	457.7
60.96	178.6	485.9
60.98	183.6	489.1
61	207.2	474.9
61.02	190.3	456.8
61.04	184	471.3
61.06	197.8	460.9
61.08	236.1	462.3
61.1	204.1	472
61.12	194.5	472
61.14	196.4	475.6
61.16	202.4	474.6
61.18	207	466
61.2	180.8	447
61.22	171.9	463.8
61.24	192.2	460.6
61.26	206.6	458.4
61.28	189.2	472.1
61.3	187.6	473.6
61.32	201.8	473.4
61.34	201.1	466.7
61.36	212.6	455.8
61.38	204.2	470.3
61.4	187.4	457.6
61.42	188.9	466.2
61.44	205.1	486.3
61.46	218.4	433.8
61.48	217.9	462.2
61.5	194.2	480
61.52	204.9	483
61.54	208.5	495.2
61.56	205.1	483.9
61.58	196.9	465.8
61.6	207.5	451.2
61.62	208.2	452
61.64	209.1	486.8
61.66	211.1	486.6
61.68	197.4	482.4
61.7	198.2	495.3
61.72	210.2	426
61.74	222.5	431.1
61.76	204.9	452.3
61.78	213.8	459.6
61.8	208.5	464.9
61.82	202.4	475.2
61.84	230.6	492.5
61.86	222.6	505.4
61.88	218	468.1
61.9	218.2	479.4
61.92	221.8	492.2
61.94	207.4	499.8
61.96	217.9	507.4
61.98	231.6	490.4
62	231.5	480.2
62.02	210.1	476.8
62.04	205.6	476
62.06	209.4	458
62.08	217.3	462.2
62.1	227.2	475.5
62.12	230.2	484.9
62.14	232.2	483.4
62.16	237	464.6
62.18	252.2	469.2
62.2	237.9	505.7
62.22	229.6	465.3
62.24	231.1	467.9
62.26	239.5	478.3
62.28	227.1	480.9
62.3	225.8	462.7
62.32	238.4	471.7
62.34	264.9	477.6
62.36	228.3	470.7
62.38	237.5	443.3
62.4	251.7	476.5
62.42	241.2	480.1
62.44	244.2	463.6
62.46	237	455.2
62.48	225.7	458
62.5	219.8	438.8
62.52	258.7	447.5
62.54	250.5	525.7
62.56	244.4	517.3
62.58	250.1	509.5
62.6	250.9	493.4
62.62	255	469
62.64	262.5	479.7
62.66	260.8	473
62.68	223.5	462
62.7	235.2	454.8
62.72	243.4	466.2
62.74	239.4	475.7
62.76	218.1	464.2
62.78	233.9	447.9
62.8	232.8	479.1
62.82	231.8	473.7
62.84	243.8	465
62.86	240.8	470.3
62.88	224.2	510.7
62.9	223.4	492.1
62.92	247.9	490.5
62.94	255.5	490.3
62.96	243.5	473.3
62.98	240.2	447.4
63	249.4	452
63.02	251.7	470.6
63.04	271.7	488.4
63.06	271.5	470.9
63.08	254.1	478.8
63.1	241.9	486.3
63.12	228.3	480.5
63.14	230.9	450.8
63.16	234.5	439.6
63.18	216.3	446
63.2	211.5	461.6
63.22	218.7	464.7
63.24	230.3	478
63.26	238.5	479.1
63.28	228.6	474.9
63.3	227.7	481.7
63.32	236.1	455.7
63.34	250.6	456.8
63.36	246.8	457.9
63.38	236.9	428.9
63.4	224.4	473.8
63.42	213.3	469.8
63.44	214.8	451.7
63.46	218.3	447.1
63.48	224.5	486
63.5	231.3	481.5
63.52	232.9	471.7
63.54	230.9	472.7
63.56	213	484.9
63.58	199.4	511
63.6	221.5	503
63.62	227.2	471.6
63.64	216.3	484.6
63.66	197.8	471.8
63.68	181.8	472.9
63.7	203.1	475.2
63.72	193	445.5
63.74	183.1	468.6
63.76	189.4	469.3
63.78	183.3	460.5
63.8	194.6	462.3
63.82	209.8	489
63.84	219.6	491.1
63.86	204.3	485.4
63.88	191.7	483.8
63.9	188.4	480.7
63.92	196.9	480
63.94	219	490.2
63.96	203	506.8
63.98	193.2	483.2
64	191	490.2
64.02	191	480.8
64.04	195.4	459.4
64.06	188.5	482.3
64.08	180	494.4
64.1	180.4	473
64.12	194.1	450.3
64.14	188.2	494.4
64.16	179.4	476.9
64.18	179.2	483.4
64.2	192.1	483.3
64.22	182	434.1
64.24	180.4	479.1
64.26	192.8	509.3
64.28	185.2	507.9
64.3	187.2	468.5
64.32	192.6	476.9
64.34	194	473.3
64.36	174.9	466.3
64.38	201.8	468
64.4	193.1	524.4
64.42	165.6	509
64.44	164.1	525.7
64.46	175.7	562.7
64.48	183.9	475.1
64.5	191.6	496.6
64.52	201.5	490.4
64.54	179.4	466.2
64.56	183.3	491.3
64.58	191.1	503
64.6	188.6	507.5
64.62	184.1	504.7
64.64	171.9	494.1
64.66	171	504.6
64.68	182.9	498.7
64.7	175.3	495.9
64.72	180.3	510.4
64.74	187.2	500.5
64.76	191.4	506.5
64.78	188.3	505.8
64.8	173.7	492.4
64.82	174.5	504.6
64.84	186.4	512.5
64.86	195.6	504.4
64.88	188.7	490.9
64.9	191.4	524.5
64.92	195.8	515.2
64.94	191.9	491.6
64.96	180.4	472.6
64.98	168.5	487.9
65	170.7	501
65.02	192.8	491.1
65.04	176	477.9
65.06	191.1	490.8
65.08	194.1	473.7
65.1	174	469.5
65.12	181.6	478.4
65.14	176.7	498.5
65.16	169.1	510
65.18	162.3	499
65.2	158.4	489
65.22	187.6	489.8
65.24	190.3	479.2
65.26	172.3	508.5
65.28	161.6	511.7
65.3	190.5	482.6
65.32	188.6	486.5
65.34	178.4	493.5
65.36	192	491.2
65.38	198.9	484.2
65.4	183.1	489.6
65.42	170.5	480.9
65.44	178.7	492.6
65.46	173.3	510.3
65.48	162.3	508.1
65.5	150.6	484.9
65.52	147.1	506.4
65.54	187.5	520.3
65.56	177	480.4
65.58	177.1	491.9
65.6	193	494.4
65.62	182.3	486.1
65.64	167	473.1
65.66	159.1	514.2
65.68	164.6	507.4
65.7	191.3	482.6
65.72	182.3	467.8
65.74	175.6	534.8
65.76	172.5	516.6
65.78	171	516.1
65.8	175.6	528.6
65.82	170.8	485.9
65.84	170.4	498.6
65.86	183.2	487.9
65.88	168.7	480.6
65.9	176.3	532.4
65.92	181.7	483.8
65.94	177.5	469.5
65.96	198.8	483.5
65.98	192	513.3
66	182.4	524.8
66.02	179.8	505.1
66.04	189.7	485.7
66.06	183.1	485.1
66.08	189.1	485.8
66.1	200.1	505.6
66.12	187.9	506.6
66.14	193.4	486.3
66.16	189.5	501.5
66.18	180.2	481.6
66.2	174.1	464.2
66.22	177.8	461.5
66.24	181.1	482.9
66.26	178.6	486.4
66.28	168.1	513.8
66.3	191	541.8
66.32	189.7	522.7
66.34	178.9	500.8
66.36	169	500.9
66.38	178.1	516.1
66.4	183.6	536.4
66.42	179.4	509
66.44	169.8	517.7
66.46	180.5	527.8
66.48	182.7	515.9
66.5	174.7	490.8
66.52	169.7	490.3
66.54	198.6	504.1
66.56	200.3	518.5
66.58	196.3	487.3
66.6	188.2	494.7
66.62	175.3	519.7
66.64	172	534.1
66.66	170	470.9
66.68	173	500.7
66.7	183.6	515.4
66.72	172.9	502.1
66.74	171.7	464.8
66.76	176.8	518.1
66.78	187.2	530.7
66.8	209.3	521.5
66.82	194.2	519.9
66.84	177.7	510.7
66.86	173.7	523.5
66.88	184.4	537
66.9	187.9	535.9
66.92	186.6	521.5
66.94	180.3	509.9
66.96	168.1	503.7
66.98	158	504.3
67	163.5	514.2
67.02	175	523.5
67.04	175	527.6
67.06	158.7	532.1
67.08	169.5	558
67.1	180.7	515.9
67.12	166.3	491
67.14	175.4	492.3
67.16	179.1	512.8
67.18	180	525.5
67.2	177.5	522.3
67.22	150.9	522.5
67.24	181.8	548.8
67.26	193.9	516.1
67.28	171.1	517.6
67.3	177.9	533.8
67.32	186.7	545.3
67.34	188.2	505
67.36	184.7	527.1
67.38	187.7	527.9
67.4	173.6	482.5
67.42	171.9	486.3
67.44	176.1	501.9
67.46	169.3	502.6
67.48	171.2	495.7
67.5	186.3	531.5
67.52	196.1	505.4
67.54	182.1	519.5
67.56	187.5	549.9
67.58	174.9	513.4
67.6	173	515.3
67.62	194.5	522.2
67.64	177	530.6
67.66	177.7	539
67.68	182.4	538.2
67.7	185.9	504.7
67.72	192	492.9
67.74	185.4	540.1
67.76	176.3	524.1
67.78	172.3	526.2
67.8	188.3	528.4
67.82	174.4	519.2
67.84	171.9	487.2
67.86	184.5	510.4
67.88	208.9	518.1
67.9	220.2	504.1
67.92	204.5	526.9
67.94	184.2	534
67.96	185.1	521.3
67.98	189.6	503.9
68	178.7	516.1
68.02	166.2	546.7
68.04	161.8	534.2
68.06	159.5	507.4
68.08	162.5	511.9
68.1	171.2	522.5
68.12	182.8	531.1
68.14	181.3	545.9
68.16	187.9	571
68.18	184.2	551.2
68.2	173.4	523
68.22	180.2	512.1
68.24	181.7	524.8
68.26	174.2	505
68.28	172.1	520.4
68.3	203.3	534.5
68.32	188.4	533.6
68.34	178.6	513.8
68.36	175.7	505.8
68.38	178	514.2
68.4	171.9	534.8
68.42	171.1	555.3
68.44	179.5	535.3
68.46	197.7	511.2
68.48	193.1	500.2
68.5	187.4	521.6
68.52	185.7	518.3
68.54	186.4	531.2
68.56	165.8	537.5
68.58	167.6	517.1
68.6	174.1	519.4
68.62	176.3	508.9
68.64	161.8	507.6
68.66	168	524.4
68.68	167.7	528.2
68.7	169.6	536.2
68.72	200.1	529.4
68.74	194.9	506.2
68.76	180.1	488.6
68.78	166.3	478.2
68.8	164	463.8
68.82	171.6	461.2
68.84	172.4	516.1
68.86	172.7	508.5
68.88	177	527.6
68.9	177	550.9
68.92	178.7	529.6
68.94	178	555.6
68.96	173.6	530.4
68.98	170.6	507.6
69	178	539.8
69.02	183.4	534.5
69.04	182.9	521
69.06	176.8	511.3
69.08	183.3	511.9
69.1	190	510.3
69.12	192.7	510.6
69.14	187.4	508.2
69.16	175.7	510.1
69.18	176.6	556.6
69.2	183.2	494.2
69.22	184	480.3
69.24	175.7	515.7
69.26	181.2	505
69.28	194	504.7
69.3	206.2	498.7
69.32	191	506.7
69.34	185.3	563.9
69.36	188.8	531.5
69.38	198	511.6
69.4	188.8	503.2
69.42	180.9	501.5
69.44	174.4	521.3
69.46	171.7	535.7
69.48	181.6	538.8
69.5	190.9	526.2
69.52	185	492.7
69.54	169.4	513.2
69.56	162.5	528.1
69.58	182.3	521.8
69.6	193.8	540.8
69.62	195.7	511.7
69.64	191.1	502.5
69.66	203	514.2
69.68	200.4	500.5
69.7	192.1	511.2
69.72	186.1	527.2
69.74	164	536.1
69.76	183.5	521.7
69.78	195.8	515.9
69.8	178.3	509.1
69.82	181.4	509.7
69.84	182.6	526.9
69.86	182.6	519.3
69.88	183.5	526.6
69.9	192.6	528.2
69.92	183	511
[truncated: 503 more rows]

## Sheet: Figure 3d
Figure 3d: M-T curves of AFNP1				Figure 3d inset: M-H curves of AFNP1
	ZFC	FC			300K	2K
T(K)	Magnetization (emu g-1)			Magnetic field (KOe)	Magnetization (emu g-1)
2.00021	0.34554	0.35875		0	0.03463	-0.03309
3.11693	0.37015	0.34067		0.20079	0.01085	0.08748
4.04441	0.36711	0.32641		0.40196	0.06049	0.21499
5.10273	0.32959	0.3035		0.60314	0.06807	0.33147
6.21674	0.26707	0.28978		0.80437	0.07764	0.45295
7.14891	0.21411	0.27466		1.00547	0.0885	0.57725
8.13781	0.17202	0.25845		1.20675	0.09811	0.70652
9.41482	0.14299	0.24656		1.40784	0.10662	0.82007
10.0972	0.13229	0.23717		1.60904	0.11326	0.92686
11.1669	0.12143	0.22727		1.81023	0.11901	1.02439
12.2552	0.11393	0.2182		2.01142	0.1248	1.11599
13.2335	0.1092	0.21142		2.21282	0.12924	1.20148
14.2421	0.10638	0.2059		2.41396	0.13387	1.28152
15.2103	0.10346	0.20092		2.6152	0.13771	1.35718
16.1909	0.10139	0.19666		2.81639	0.14152	1.43826
17.1151	0.09972	0.19233		3.01764	0.14502	1.50519
18.1881	0.09812	0.18835		3.21858	0.14849	1.57182
19.0858	0.09741	0.18497		3.41992	0.15148	1.63801
20.1643	0.0963	0.18184		3.62126	0.15418	1.70207
21.1667	0.0955	0.17884		3.82261	0.15632	1.76595
22.2223	0.09476	0.17601		4.02365	0.15918	1.82676
23.1418	0.0943	0.17351		5.05332	0.17024	2.12877
24.1726	0.09385	0.17117		6.05762	0.17836	2.35324
25.1604	0.09358	0.16898		7.06434	0.18413	2.58444
26.2195	0.09332	0.16627		8.07025	0.18969	2.80797
27.1789	0.09315	0.16454		9.07616	0.19379	2.99745
28.173	0.09308	0.16279		10.0815	0.19741	3.18349
29.219	0.09307	0.16102		11.0872	0.1967	3.35357
30.164	0.09317	0.15923		12.0947	0.19742	3.51235
31.2469	0.09321	0.15764		13.0984	0.19948	3.66187
32.1671	0.09329	0.15608		14.1046	0.20986	3.8014
33.2583	0.09345	0.15466		15.1108	0.20542	3.93122
34.1759	0.09361	0.15317		16.1165	0.20755	4.05114
35.1991	0.09379	0.15189		17.1223	0.21016	4.16564
36.079	0.09399	0.15054		18.1285	0.2108	4.27173
37.2866	0.09422	0.14926		19.1362	0.21365	4.37539
38.1728	0.09446	0.14811		20.1409	0.21501	4.46432
39.1504	0.09472	0.14698		22.1463	0.21822	4.64161
40.1487	0.0949	0.14583		24.1592	0.22389	4.79226
41.1487	0.09513	0.14479		26.1716	0.22327	4.92822
42.1379	0.09538	0.14371		28.1831	0.22772	5.05174
43.2214	0.0956	0.14274		30.1965	0.22632	5.16546
44.3787	0.09583	0.14166		32.2059	0.22869	5.26869
45.138	0.09597	0.14078		34.2183	0.2304	5.36057
46.2316	0.09619	0.13982		36.2318	0.22896	5.44917
47.1298	0.09644	0.13891		38.2452	0.23278	5.53082
48.2708	0.0966	0.13811		40.2576	0.23374	5.6049
49.126	0.09675	0.13717		42.2691	0.2319	5.6747
50.1129	0.09693	0.13631		44.2815	0.23234	5.73821
51.1597	0.0971	0.1356		46.2929	0.23587	5.79648
52.1427	0.09729	0.13474		48.3063	0.23298	5.85078
53.1885	0.09743	0.13409		50.3188	0.23228	5.90312
54.1855	0.09755	0.13316		50.2906	0.23267	5.90522
55.1926	0.09765	0.13254		48.2822	0.23355	5.8547
56.1747	0.09781	0.13176		46.2677	0.2345	5.80354
57.1207	0.09787	0.13106		44.2573	0.23313	5.7468
58.2745	0.09793	0.13041		42.2439	0.23265	5.68623
59.0619	0.09805	0.12966		40.2335	0.23218	5.62505
60.1651	0.09808	0.12902		38.221	0.2313	5.55685
61.0863	0.09812	0.12839		36.2066	0.2312	5.48593
62.1538	0.0982	0.12772		34.1952	0.23028	5.40655
63.1632	0.09823	0.12709		32.1817	0.22928	5.32486
64.1124	0.09826	0.12641		30.1703	0.22861	5.23583
65.1426	0.09827	0.12582		28.1614	0.22662	5.15174
66.2526	0.09832	0.12527		26.151	0.22138	5.03728
67.1376	0.09832	0.12462		24.1386	0.22224	4.92668
68.1335	0.09832	0.12405		22.1266	0.21886	4.8078
69.0957	0.09832	0.12347		20.1318	0.21529	4.67797
70.1794	0.09832	0.12299		19.1276	0.21367	4.60935
71.232	0.09828	0.12238		18.1214	0.21149	4.53744
72.226	0.09829	0.12181		17.1147	0.21044	4.47371
73.1455	0.09826	0.12134		16.1085	0.20605	4.38327
74.1146	0.09821	0.1207		15.1028	0.20567	4.30248
75.2775	0.09814	0.12027		14.0966	0.20236	4.21659
76.2202	0.09809	0.11969		13.0904	0.19909	4.12429
77.1545	0.09803	0.11923		12.0851	0.20313	4.02902
78.1382	0.09798	0.11873		11.0791	0.19812	3.9281
79.1776	0.09789	0.11821		10.074	0.1875	3.82184
80.2152	0.09781	0.11772		9.06871	0.18372	3.70942
81.0696	0.09776	0.11716		8.0628	0.17769	3.58788
82.2543	0.09764	0.11673		7.05689	0.17245	3.45903
83.2225	0.09756	0.11627		6.04977	0.16529	3.32062
84.1328	0.09748	0.11577		5.04527	0.15723	3.16704
85.3039	0.09735	0.11533		4.02415	0.14654	2.99056
86.2113	0.09726	0.11481		3.82281	0.14339	2.95256
87.153	0.09716	0.1144		3.62147	0.14087	2.9146
88.1647	0.09706	0.11394		3.42012	0.139	2.87515
89.1015	0.09696	0.11348		3.21888	0.13531	2.83549
90.4018	0.09681	0.11307		3.01774	0.13243	2.79173
91.2006	0.09671	0.11258		2.81649	0.12968	2.74941
92.2625	0.09656	0.11213		2.6154	0.1267	2.70313
93.0807	0.09646	0.11166		2.41416	0.12163	2.6557
94.2649	0.09629	0.11128		2.21297	0.11827	2.60542
95.1314	0.09619	0.11081		2.01162	0.11539	2.55193
96.0934	0.09606	0.11039		1.81043	0.10931	2.49759
97.0692	0.09592	0.11003		1.60919	0.10453	2.43818
98.223	0.09575	0.10955		1.40795	0.10282	2.37447
99.2302	0.09561	0.10915		1.20685	0.09827	2.30553
100.23	0.09543	0.10876		1.00561	0.09506	2.23071
101.244	0.09529	0.10831		0.80455	0.09002	2.14745
102.195	0.09511	0.10789		0.60331	0.08904	2.05315
103.142	0.09495	0.10752		0.40215	0.08778	1.94536
104.008	0.09481	0.10709		0.20097	-0.06291	1.82054
105.247	0.09463	0.1066		0.000201343	0.0121	1.6717
106.235	0.09443	0.10626		-0.20101	-0.00621	1.50979
107.06	0.09429	0.10585		-0.40218	-0.05531	1.3486
108.039	0.09411	0.1055		-0.60337	-0.06171	1.18377
109.326	0.09388	0.10502		-0.80457	-0.07237	1.00938
110.223	0.09373	0.10463		-1.00567	-0.08527	0.81986
111.169	0.09357	0.10425		-1.2069	-0.09362	0.65942
112.271	0.09334	0.10383		-1.408	-0.1038	0.4964
113.21	0.09316	0.10349		-1.60924	-0.10835	0.34159
114.151	0.09298	0.10303		-1.81043	-0.11588	0.21768
115.13	0.09279	0.10261		-2.01152	-0.12155	0.09938
116.251	0.09258	0.10234		-2.21297	-0.1258	-0.01476
117.305	0.09241	0.10187		-2.41416	-0.13054	-0.11919
118.045	0.09221	0.10153		-2.6154	-0.13486	-0.21897
119.155	0.09199	0.10117		-2.81654	-0.13763	-0.31577
120.126	0.09179	0.10082		-3.01784	-0.14155	-0.40876
121.188	0.09155	0.1004		-3.21878	-0.14493	-0.49915
122.14	0.09137	0.10004		-3.42012	-0.14684	-0.59834
123.228	0.09114	0.09958		-3.62136	-0.15085	-0.67832
124.216	0.09091	0.09925		-3.82271	-0.15246	-0.75621
125.171	0.0907	0.09886		-4.02395	-0.15645	-0.83738
126.274	0.09046	0.0985		-5.05392	-0.16772	-1.23926
127.285	0.09026	0.09803		-6.05823	-0.17452	-1.54645
128.196	0.09002	0.09771		-7.06474	-0.18114	-1.82755
129.185	0.08982	0.09732		-8.07086	-0.18783	-2.11472
130.098	0.08958	0.09696		-9.07677	-0.19072	-2.38152
131.219	0.08937	0.09659		-10.0823	-0.19356	-2.62193
132.102	0.08909	0.09617		-11.088	-0.19428	-2.86785
133.197	0.08887	0.09589		-12.0947	-0.20019	-3.064
134.071	0.08865	0.09545		-13.0994	-0.19997	-3.25451
135.175	0.08841	0.09506		-14.1051	-0.20344	-3.43573
136.371	0.08811	0.09469		-15.1113	-0.2016	-3.60125
137.054	0.08792	0.09431		-16.117	-0.20242	-3.75563
138.387	0.08764	0.09386		-17.1238	-0.21298	-3.90099
139.361	0.08741	0.09359		-18.13	-0.21448	-4.03329
140.19	0.08718	0.09319		-19.1367	-0.2149	-4.15312
141.224	0.08693	0.0928		-20.1409	-0.21413	-4.27273
142.248	0.08668	0.0924		-22.1458	-0.21862	-4.48253
143.237	0.08642	0.09209		-24.1592	-0.22104	-4.66808
144.038	0.08619	0.09174		-26.1716	-0.22095	-4.82624
145.118	0.0859	0.09134		-28.1826	-0.22574	-4.96556
146.237	0.08562	0.09093		-30.1965	-0.22507	-5.10123
147.029	0.08536	0.09061		-32.2059	-0.22876	-5.21663
148.113	0.08512	0.09017		-34.2183	-0.23131	-5.32617
149.176	0.08482	0.08987		-36.2318	-0.23038	-5.41717
150.4	0.08451	0.08944		-38.2452	-0.23218	-5.50613
151.035	0.08431	0.08906		-40.2576	-0.23373	-5.58585
152.33	0.08397	0.0887		-42.2681	-0.23647	-5.6591
153.106	0.08375	0.08832		-44.2815	-0.23341	-5.72723
154.063	0.08347	0.08791		-46.2929	-0.23336	-5.79084
155.29	0.08316	0.0876		-48.3063	-0.23411	-5.84813
156.168	0.08288	0.08729		-50.3188	-0.23349	-5.89911
157.12	0.08263	0.08682		-50.2926	-0.23246	-5.90042
158.238	0.08233	0.08644		-48.2832	-0.23337	-5.85531
159.181	0.08205	0.08609		-46.2687	-0.23411	-5.80177
160.132	0.08175	0.08568		-44.2573	-0.23212	-5.74438
161.221	0.08145	0.08532		-42.2449	-0.23295	-5.6851
162.128	0.08118	0.08494		-40.2335	-0.23214	-5.62107
163.22	0.08085	0.08457		-38.221	-0.23101	-5.55505
164.228	0.08057	0.08421		-36.2076	-0.23095	-5.48293
165.176	0.08028	0.08381		-34.1952	-0.22835	-5.4122
166.201	0.07997	0.08341		-32.1827	-0.2286	-5.32195
167.133	0.07967	0.08303		-30.1713	-0.22744	-5.23287
168.182	0.07936	0.08268		-28.1604	-0.2251	-5.13887
169.071	0.07908	0.08229		-26.1505	-0.22259	-5.03095
170.216	0.07871	0.0819		-24.1381	-0.22607	-4.92594
171.136	0.07844	0.08152		-22.1256	-0.221	-4.80482
172.181	0.0781	0.08113		-20.1323	-0.22302	-4.68467
173.191	0.07779	0.08077		-19.1281	-0.21878	-4.60837
174.131	0.07748	0.08033		-18.1214	-0.21947	-4.53412
175.207	0.07713	0.07998		-17.1152	-0.20953	-4.461
176.161	0.07685	0.07958		-16.109	-0.20675	-4.38248
177.14	0.07653	0.0792		-15.1033	-0.20479	-4.30089
178.191	0.07617	0.07884		-14.0976	-0.20208	-4.21475
179.121	0.07588	0.07847		-13.0908	-0.203	-4.12039
180.138	0.07554	0.07806		-12.0856	-0.19539	-4.02635
181.208	0.0752	0.07767		-11.0801	-0.18941	-3.92717
182.113	0.07492	0.07728		-10.0752	-0.18809	-3.82236
183.247	0.0745	0.0769		-9.06972	-0.18265	-3.70822
184.204	0.07419	0.0765		-8.06381	-0.17785	-3.57742
185.229	0.07381	0.07611		-7.0579	-0.17233	-3.45791
186.147	0.07351	0.0757		-6.05078	-0.16502	-3.31821
187.26	0.07317	0.07534		-5.04617	-0.15601	-3.16761
188.18	0.07282	0.07497		-4.02425	-0.14584	-2.99024
189.239	0.07248	0.0745		-3.82291	-0.14831	-2.95324
190.16	0.07212	0.07413		-3.62157	-0.14068	-2.91334
191.214	0.07182	0.07376		-3.42022	-0.13818	-2.87418
192.159	0.07143	0.07333		-3.21898	-0.13541	-2.83415
193.192	0.07109	0.07295		-3.01774	-0.13226	-2.792
194.111	0.07074	0.0726		-2.8166	-0.12907	-2.7486
195.206	0.07037	0.07213		-2.6155	-0.12633	-2.70289
196.107	0.07006	0.07181		-2.41426	-0.12285	-2.65488
197.133	0.06971	0.07138		-2.21312	-0.11906	-2.60512
198.101	0.06934	0.07096		-2.01177	-0.12151	-2.55281
199.148	0.06897	0.07057		-1.81048	-0.11056	-2.49669
200.173	0.06858	0.07015		-1.60929	-0.10666	-2.43699
201.163	0.06824	0.06977		-1.40805	-0.10345	-2.37401
202.257	0.06786	0.06938		-1.2069	-0.09793	-2.30609
203.181	0.06749	0.06897		-1.00569	-0.09441	-2.22972
204.156	0.06715	0.06857		-0.80463	-0.08963	-2.1479
205.265	0.06674	0.06813		-0.60337	-0.08767	-2.05191
206.262	0.06636	0.06774		-0.40221	-0.02269	-1.9443
207.176	0.066	0.06737		-0.20103	0.06354	-1.82111
208.126	0.06565	0.06693		-0.000261746	-0.00902	-1.67126
209.218	0.06526	0.06653		0.20106	0.01556	-1.50669
210.282	0.06486	0.06614		0.40224	0.05378	-1.34358
211.157	0.0645	0.06572		0.60345	0.064	-1.17012
212.155	0.06416	0.06534		0.80465	0.07268	-1.00494
213.118	0.06375	0.0649		1.00577	0.08512	-0.81286
214.067	0.06342	0.06451		1.207	0.08547	-0.6537
215.147	0.06302	0.06412		1.40805	0.09883	-0.49295
216.173	0.06264	0.06366		1.60929	0.10969	-0.33932
217.083	0.06228	0.06329		1.81053	0.1157	-0.213
218.113	0.06188	0.06285		2.01172	0.12011	-0.08384
219.205	0.06146	0.06245		2.21312	0.12507	0.02321
220.078	0.06113	0.06209		2.41426	0.12999	0.14524
221.221	0.06069	0.06164		2.6155	0.13271	0.23455
222.262	0.06026	0.06123		2.8167	0.13575	0.32534
223.241	0.05985	0.06087		3.01804	0.14045	0.41737
224.122	0.05955	0.0604		3.21898	0.14737	0.5069
225.226	0.05909	0.05999		3.42022	0.14644	0.59097
226.109	0.05876	0.0596		3.62157	0.14636	0.68753
227.126	0.05835	0.05917		3.82291	0.15012	0.7633
228.14	0.05797	0.05872		4.02405	0.15517	0.83993
229.15	0.05756	0.05833		5.05443	0.16541	1.24277
230.109	0.05716	0.0579		6.05903	0.17356	1.54795
231.086	0.0568	0.05745		7.06555	0.18036	1.83382
232.143	0.05638	0.05707		8.07207	0.18491	2.11254
233.197	0.05595	0.05664		9.07757	0.19016	2.37724
234.295	0.05551	0.05625		10.0829	0.19344	2.6235
235.157	0.05518	0.05581		11.0888	0.19449	2.86733
236.225	0.05471	0.05537		12.0962	0.19499	3.06253
237.169	0.05433	0.05496		13.0999	0.19918	3.2588
238.21	0.0539	0.05454		14.1056	0.20359	3.43418
239.202	0.0535	0.05409		15.1123	0.20427	3.60185
240.462	0.05299	0.05371		16.1186	0.20752	3.75502
241.196	0.05267	0.05321		17.1243	0.20948	3.89677
242.263	0.05225	0.05283		18.131	0.21049	4.0313
243.153	0.05188	0.05242		19.1372	0.21347	4.15817
244.087	0.05151	0.052		20.1424	0.21806	4.27252
245.171	0.05109	0.05156		22.1473	0.21775	4.48308
246.207	0.05064	0.05113		24.1607	0.22063	4.66472
247.049	0.0503	0.05073		26.1731	0.22336	4.82766
248.12	0.04985	0.05034		28.1841	0.22579	4.97272
249.176	0.04942	0.04988		30.1985	0.22706	5.10191
250.212	0.04901	0.04945		32.2069	0.22774	5.21657
251.291	0.04857	0.04905		34.2203	0.23019	5.32485
252.228	0.04819	0.04861		36.2328	0.22914	5.41666
253.187	0.04778	0.04819		38.2462	0.23047	5.50616
254.231	0.04735	0.04778		40.2586	0.23138	5.58647
255.247	0.04694	0.04737		42.2701	0.23322	5.65963
256.224	0.04655	0.04693		44.2835	0.2332	5.72685
257.25	0.04612	0.04652		46.2949	0.23506	5.78972
258.185	0.04573	0.04604		48.3084	0.23348	5.84631
259.079	0.04534	0.04565		50.3208	0.22876	5.89877
260.102	0.04494	0.04526
261.144	0.0445	0.04484
262.145	0.04406	0.04442
263.16	0.04366	0.04395
264.261	0.04319	0.04348
265.131	0.04284	0.04308
266.163	0.04242	0.04269
267.26	0.042	0.04226
268.316	0.04155	0.04185
269.276	0.04117	0.04137
270.122	0.04077	0.04102
271.125	0.04037	0.04058
272.229	0.03991	0.04013
273.047	0.03958	0.03973
274.143	0.03912	0.03938
275.17	0.03869	0.03888
276.188	0.03826	0.03848
277.261	0.03783	0.03808
278.128	0.03747	0.03765
279.297	0.03702	0.03724
280.184	0.03661	0.03679
281.189	0.0362	0.03639
282.189	0.03577	0.03595
283.151	0.0354	0.03554
284.216	0.03496	0.03511
285.219	0.03457	0.03472
286.124	0.03422	0.03428
287.271	0.03373	0.03388
288.131	0.03337	0.03346
289.195	0.03295	0.03309
290.26	0.03252	0.03267
291.198	0.03212	0.03222
292.156	0.03177	0.03187
293.176	0.03133	0.0314
294.223	0.03094	0.03101
295.118	0.03054	0.03066
296.319	0.03011	0.03019
297.276	0.02971	0.02977
298.169	0.02935	0.02939
299.196	0.02894	0.02899
300.023	0.02834	0.02833

## Sheet: Figure 3e
Figure 3e: M-T curves of PMNP					Figure 3e inset: M-H curves of PMNP
	ZFC	FC				300K	2K
T(K)	Magnetization (emu g-1)				Magnetic field (KOe)	Magnetization (emu g-1)
2.00005	2.19896	4.21081			0	-0.00374	1.06613
3.16906	2.74354	3.83242			0.20081	0.17018	4.51647
4.05539	3.02204	3.67438			0.40195	0.34607	7.21786
5.08786	3.1226	3.47919			0.60304	0.52164	9.38246
6.1867	3.09816	3.3094			0.80429	0.69274	11.2278
7.20973	3.00983	3.11008			1.00539	0.85852	12.8605
8.14636	2.89467	2.92304			1.20655	1.01707	14.3081
9.37408	2.70491	2.74912			1.40764	1.16986	15.6704
10.2962	2.56867	2.59687			1.60884	1.31728	16.912
11.1319	2.45031	2.4404			1.81003	1.46117	18.1004
12.3865	2.26103	2.27786			2.01117	1.60038	19.2085
13.3495	2.1349	2.17213			2.21251	1.73824	20.2708
14.2201	2.03167	2.06264			2.41371	1.87248	21.271
15.2859	1.928	1.94157			2.6149	2.00414	22.2198
16.2254	1.84308	1.84023			2.81599	2.133	23.1337
17.2566	1.75382	1.77061			3.01713	2.25933	23.9996
18.184	1.67076	1.6885			3.21817	2.38261	24.8216
19.3201	1.59477	1.59906			3.41952	2.50484	25.6352
20.2877	1.52559	1.53305			3.62076	2.62402	26.3965
21.3389	1.46397	1.46374			3.8221	2.74004	27.1278
22.2669	1.40956	1.4227			4.02325	2.8531	27.8213
23.3959	1.34596	1.35936			5.02624	3.37973	30.9264
24.2725	1.30267	1.30777			6.03165	3.86094	33.3975
25.1803	1.26295	1.26506			7.03796	4.298	35.4163
26.3112	1.20949	1.2182			8.04327	4.69343	37.0673
27.2954	1.17279	1.18297			9.04918	5.05162	38.4428
28.2219	1.13336	1.14277			10.0541	5.37907	39.5922
29.239	1.09702	1.10526			11.0598	5.67798	40.5541
30.2245	1.06177	1.0645			12.066	5.95007	41.3938
31.2814	1.03167	1.0412			13.0707	6.20591	42.1008
32.3299	0.99875	1.00962			14.0769	6.43267	42.7176
33.31	0.96954	0.98068			15.0837	6.64951	43.2649
34.3224	0.94216	0.95108			16.0894	6.84558	43.7287
35.3251	0.91685	0.92285			17.0946	7.02779	44.1615
36.2352	0.89451	0.90199			18.1013	7.19868	44.5328
37.1966	0.87066	0.87446			19.108	7.361	44.8598
38.2375	0.84831	0.85763			20.1132	7.51645	45.1477
39.2626	0.8279	0.83441			22.1201	7.77643	45.6719
40.1875	0.80764	0.8127			24.132	8.01595	46.0799
41.1746	0.78962	0.79244			26.144	8.23193	46.4251
42.3511	0.7681	0.77574			28.1559	8.42443	46.7032
43.224	0.75234	0.75791			30.1663	8.59675	46.9552
44.3054	0.73533	0.74184			32.1767	8.74717	47.1435
45.3884	0.71946	0.72211			34.1901	8.89166	47.317
46.4126	0.7046	0.71047			36.2026	9.02809	47.4593
47.1756	0.69138	0.69647			38.216	9.14024	47.5751
48.2867	0.67676	0.68098			40.2274	9.25317	47.6858
49.1962	0.66373	0.66729			42.2389	9.35586	47.7692
50.2635	0.64953	0.65501			44.2503	9.44671	47.8461
51.2789	0.63734	0.63886			46.2617	9.54151	47.9153
52.257	0.62521	0.6296			48.2751	9.62527	47.962
53.3368	0.61325	0.61767			50.2876	9.70611	48.0006
54.3106	0.60221	0.6074			50.2725	9.70089	48.0054
55.5209	0.58842	0.59657			48.259	9.623	47.981
56.1981	0.58188	0.58554			46.2456	9.53838	47.9148
57.3125	0.57022	0.57702			44.2352	9.44843	47.8522
58.2264	0.56148	0.56515			42.2227	9.35164	47.7781
59.26	0.55114	0.55691			40.2113	9.24911	47.6919
60.2631	0.54256	0.54887			38.1999	9.14037	47.5969
61.1921	0.53428	0.53935			36.1875	9.01881	47.4724
62.3471	0.52482	0.53069			34.175	8.88611	47.3239
63.2398	0.517	0.52205			32.1616	8.74251	47.1679
64.2065	0.50918	0.51409			30.1512	8.58939	46.9549
65.2436	0.50094	0.50549			28.1443	8.40921	46.72
66.2513	0.49365	0.49849			26.1329	8.22012	46.4455
67.1507	0.48654	0.491			24.121	8.0105	46.1061
68.254	0.47915	0.48408			22.1095	7.77174	45.6981
69.1476	0.47221	0.47558			20.1087	7.50013	45.1805
70.1697	0.46603	0.47			19.1035	7.35035	44.8926
71.3097	0.45783	0.46276			18.0968	7.19264	44.5689
72.3385	0.45192	0.4576			17.091	7.01347	44.1902
73.3152	0.44371	0.45096			16.0853	6.83705	43.7793
74.1773	0.44039	0.44463			15.0796	6.63916	43.3091
75.4648	0.43315	0.43817			14.0734	6.42321	42.7651
76.2845	0.42837	0.43314			13.0672	6.19259	42.1545
77.195	0.42326	0.42752			12.062	5.9408	41.4399
78.312	0.41723	0.4215			11.0566	5.66523	40.6155
79.2524	0.41161	0.41611			10.0513	5.3669	39.6692
80.3364	0.40606	0.4108			9.04657	5.03902	38.5191
81.2182	0.40159	0.4061			8.04065	4.67992	37.1503
82.3795	0.3956	0.40103			7.03535	4.27379	35.5056
83.2802	0.39145	0.39566			6.02883	3.84894	33.5095
84.1619	0.38746	0.39135			5.02443	3.36702	31.0645
85.4855	0.38131	0.38594			4.02365	2.83986	28.001
86.2318	0.37777	0.382			3.82251	2.72584	27.325
87.1554	0.37368	0.37778			3.62116	2.61093	26.6078
88.4569	0.36826	0.37363			3.41992	2.49265	25.8605
89.0932	0.36574	0.36917			3.21868	2.37232	25.0871
90.3874	0.3604	0.36477			3.01754	2.24474	24.2768
91.2012	0.35667	0.361			2.81629	2.12236	23.4286
92.2126	0.35312	0.35698			2.6152	1.99295	22.5555
93.1247	0.34916	0.35296			2.41396	1.86128	21.639
94.3623	0.34463	0.34816			2.21282	1.72841	20.6834
95.1287	0.34165	0.34526			2.01147	1.59127	19.6988
96.2639	0.33727	0.34218			1.81033	1.45158	18.6381
97.2305	0.33403	0.33817			1.60909	1.30967	17.5487
98.1758	0.33092	0.33435			1.40789	1.1622	16.3999
99.3581	0.32696	0.33148			1.2068	1.01244	15.1953
100.256	0.32397	0.32726			1.00567	0.85681	13.9095
101.256	0.32071	0.32407			0.80457	0.69736	12.5447
102.201	0.31778	0.32058			0.60335	0.53214	11.0533
103.372	0.31402	0.31804			0.40222	0.35911	9.34544
104.172	0.31115	0.31425			0.20108	0.18342	7.11098
105.156	0.30819	0.31149			0.000291948	0.00266	3.26283
106.407	0.3048	0.30856			-0.20109	-0.18229	-1.4353
107.188	0.3023	0.30561			-0.40222	-0.38475	-4.88673
108.103	0.29945	0.30245			-0.60335	-0.53727	-7.54973
109.574	0.29562	0.29955			-0.80457	-0.707	-9.80176
110.138	0.29364	0.29666			-1.00565	-0.87202	-11.719
111.373	0.29055	0.29368			-1.2068	-1.03098	-13.4174
112.215	0.28825	0.29099			-1.40789	-1.17731	-14.8863
113.112	0.28573	0.28877			-1.60909	-1.32464	-16.2611
114.186	0.28309	0.28502			-1.81033	-1.46561	-17.5297
115.373	0.28043	0.28288			-2.01147	-1.60552	-18.6993
116.256	0.27747	0.2811			-2.21277	-1.74131	-19.8092
117.186	0.27521	0.27835			-2.41396	-1.87296	-20.8525
118.421	0.27254	0.27574			-2.6152	-2.00601	-21.8384
119.417	0.26989	0.27322			-2.81629	-2.13374	-22.7797
120.238	0.2678	0.27116			-3.01754	-2.2597	-23.6707
121.517	0.26501	0.26865			-3.21858	-2.3828	-24.5394
122.061	0.26384	0.26633			-3.41992	-2.50281	-25.3499
123.02	0.26118	0.26396			-3.62116	-2.62267	-26.1357
124.097	0.25901	0.26165			-3.82241	-2.73712	-26.879
125.341	0.25637	0.25896			-4.02365	-2.85028	-27.5925
126.235	0.25455	0.25727			-5.02755	-3.37769	-30.739
127.37	0.25203	0.25539			-6.03225	-3.85439	-33.2354
128.203	0.24999	0.25271			-7.03897	-4.29389	-35.2764
129.306	0.24786	0.25064			-8.04448	-4.68738	-36.9564
130.479	0.24571	0.2486			-9.0506	-5.04537	-38.3453
131.197	0.24384	0.24659			-10.0557	-5.37304	-39.5004
132.658	0.24112	0.24483			-11.0608	-5.67006	-40.4911
133.241	0.23988	0.24286			-12.0675	-5.95166	-41.3215
134.164	0.23775	0.24071			-13.0722	-6.19475	-42.0469
135.278	0.23596	0.23894			-14.0784	-6.43127	-42.6668
136.328	0.23394	0.23643			-15.0847	-6.64152	-43.2084
137.307	0.23227	0.23499			-16.0904	-6.84002	-43.6775
138.23	0.23068	0.23309			-17.0961	-7.02123	-44.1191
139.162	0.22885	0.23141			-18.1023	-7.19485	-44.4928
140.318	0.22659	0.22924			-19.1085	-7.35635	-44.815
141.118	0.22536	0.22793			-20.1142	-7.50001	-45.1252
142.18	0.22334	0.22562			-22.1236	-7.77083	-45.6344
143.304	0.22183	0.22429			-24.135	-8.00919	-46.0455
144.679	0.21952	0.22241			-26.1475	-8.22305	-46.3963
145.299	0.2184	0.22036			-28.1589	-8.41725	-46.6831
146.195	0.21687	0.21908			-30.1683	-8.58683	-46.9168
147.171	0.21539	0.21773			-32.1797	-8.74363	-47.1238
148.023	0.21373	0.21556			-34.1922	-8.88908	-47.2834
149.381	0.2117	0.21453			-36.2046	-9.01107	-47.43
150.234	0.21004	0.21281			-38.219	-9.13897	-47.5531
150.968	0.20903	0.21105			-40.2294	-9.24745	-47.6696
152.25	0.20707	0.21009			-42.2409	-9.3525	-47.7494
153.235	0.20597	0.20808			-44.2533	-9.44415	-47.831
154.423	0.20411	0.20662			-46.2647	-9.53509	-47.8882
155.227	0.20272	0.20509			-48.2771	-9.62124	-47.9492
156.595	0.20079	0.20407			-50.2916	-9.69866	-47.9988
157.636	0.19935	0.20241			-50.2725	-9.70005	-47.9947
158.324	0.19821	0.20084			-48.26	-9.62065	-47.9639
159.222	0.19707	0.19918			-46.2466	-9.53454	-47.908
160.213	0.19574	0.19763			-44.2352	-9.4446	-47.8374
161.228	0.19427	0.1964			-42.2227	-9.35038	-47.7696
162.198	0.19293	0.19526			-40.2123	-9.24404	-47.6855
163.304	0.19153	0.19403			-38.2009	-9.13688	-47.5816
164.205	0.19036	0.19248			-36.1875	-9.01562	-47.4609
165.201	0.18898	0.19105			-34.175	-8.88324	-47.3137
166.148	0.18783	0.18984			-32.1626	-8.73707	-47.1497
167.337	0.18631	0.18874			-30.1512	-8.58149	-46.9526
168.192	0.18525	0.18747			-28.1448	-8.40933	-46.7085
169.458	0.18368	0.18596			-26.1334	-8.21862	-46.4348
170.269	0.1826	0.18489			-24.1215	-8.00839	-46.0913
171.204	0.1815	0.18333			-22.1105	-7.76917	-45.6886
172.303	0.18019	0.18231			-20.1092	-7.49622	-45.1848
173.26	0.17907	0.18114			-19.104	-7.35338	-44.8793
174.22	0.1779	0.17986			-18.0973	-7.19277	-44.5355
175.265	0.17662	0.17866			-17.0916	-7.01749	-44.1805
176.28	0.17543	0.17761			-16.0858	-6.83497	-43.7583
177.215	0.17428	0.17631			-15.0806	-6.63957	-43.2876
178.205	0.17318	0.17515			-14.0739	-6.41967	-42.7558
179.324	0.17197	0.17402			-13.0677	-6.1771	-42.1311
180.291	0.17096	0.17285			-12.0625	-5.93506	-41.4353
181.238	0.16991	0.17184			-11.0576	-5.66399	-40.6064
182.231	0.16882	0.17074			-10.0521	-5.36558	-39.6387
183.299	0.16762	0.16958			-9.04737	-5.03905	-38.5022
184.262	0.16664	0.16867			-8.04106	-4.67895	-37.136
185.241	0.16554	0.16745			-7.03595	-4.28604	-35.4963
186.301	0.16442	0.16634			-6.02903	-3.84757	-33.49
187.201	0.16348	0.16531			-5.02483	-3.36626	-31.0555
188.181	0.16241	0.16419			-4.02375	-2.84027	-27.997
189.245	0.16146	0.1634			-3.82261	-2.72634	-27.3121
190.201	0.16049	0.16218			-3.62126	-2.61066	-26.5961
191.373	0.15927	0.16122			-3.42002	-2.49115	-25.8534
192.266	0.1584	0.16014			-3.21868	-2.36912	-25.0734
193.165	0.1576	0.15917			-3.01764	-2.25845	-24.2661
194.284	0.1565	0.15833			-2.81644	-2.12174	-23.4221
195.326	0.15554	0.15735			-2.61535	-1.99537	-22.5423
196.166	0.1547	0.15638			-2.41411	-1.86191	-21.6303
197.405	0.1535	0.15537			-2.21292	-1.72745	-20.6763
198.255	0.15273	0.15439			-2.01157	-1.59146	-19.68
199.218	0.15182	0.15349			-1.81043	-1.45162	-18.637
200.225	0.15101	0.15258			-1.60924	-1.30931	-17.5421
201.131	0.15019	0.15156			-1.408	-1.1549	-16.4093
202.29	0.14913	0.15086			-1.2069	-1.01415	-15.1841
203.211	0.1483	0.14984			-1.00573	-0.85753	-13.906
204.269	0.14738	0.14889			-0.80463	-0.69716	-12.5381
205.255	0.14637	0.148			-0.60339	-0.53029	-11.048
206.195	0.1457	0.14721			-0.40228	-0.35949	-9.33338
207.176	0.14478	0.14625			-0.20113	-0.18392	-7.09251
208.323	0.14378	0.14543			-0.000322149	-0.0031	-3.24883
209.218	0.14307	0.14451			0.20114	0.18188	1.42758
210.212	0.14228	0.14376			0.40229	0.36238	4.8066
211.282	0.14139	0.14285			0.60341	0.53687	7.66127
212.366	0.14055	0.14202			0.80463	0.70687	9.81972
213.349	0.13979	0.14119			1.00575	0.87084	11.7233
214.301	0.13887	0.14045			1.2069	1.02787	13.4043
215.265	0.13813	0.1395			1.408	1.17961	14.9068
216.352	0.1373	0.1387			1.60919	1.32268	16.2871
217.54	0.13639	0.13787			1.81043	1.46623	17.5476
218.294	0.13574	0.13715			2.01157	1.6042	18.7239
219.381	0.13491	0.13638			2.21292	1.74175	19.8162
220.27	0.13426	0.13559			2.41411	1.87534	20.864
221.229	0.13353	0.13466			2.61535	2.00549	21.8528
222.227	0.13279	0.13407			2.81644	2.13451	22.7981
223.289	0.13204	0.13328			3.01754	2.26003	23.6864
224.178	0.1313	0.13255			3.21868	2.38216	24.5378
225.334	0.13048	0.13185			3.42002	2.50408	25.3552
226.158	0.12989	0.13103			3.62126	2.62045	26.1344
227.249	0.12904	0.13022			3.82261	2.73836	26.8801
228.292	0.12834	0.12961			4.02375	2.85086	27.5918
229.228	0.12774	0.12879			5.02825	3.37674	30.7562
230.248	0.12692	0.12803			6.03326	3.85654	33.2556
231.272	0.12624	0.12739			7.04018	4.29316	35.2937
232.304	0.12554	0.12653			8.04548	4.68808	36.9685
233.36	0.12485	0.12596			9.0514	5.04581	38.3586
234.212	0.12417	0.12524			10.0563	5.37143	39.5172
235.184	0.12353	0.12458			11.062	5.67023	40.4893
236.269	0.12273	0.12384			12.068	5.94364	41.3294
237.481	0.12191	0.12305			13.0737	6.19497	42.0542
238.417	0.12137	0.12259			14.0794	6.42876	42.6809
239.247	0.12082	0.12174			15.0857	6.64581	43.2196
240.329	0.12015	0.12104			16.0914	6.83827	43.6827
241.246	0.11952	0.12048			17.0971	7.02375	44.1243
242.356	0.11882	0.11971			18.1033	7.19247	44.4918
243.237	0.11828	0.11918			19.1105	7.35211	44.8354
244.177	0.11766	0.11847			20.1157	7.49974	45.1349
245.233	0.11703	0.11788			22.1236	7.77233	45.6477
246.236	0.11644	0.11715			24.135	8.00907	46.0657
247.198	0.1158	0.11655			26.1475	8.22204	46.3984
248.3	0.1152	0.116			28.1594	8.41551	46.6943
249.235	0.11458	0.11535			30.1693	8.58413	46.9364
250.449	0.11385	0.11467			32.1797	8.74456	47.1416
251.26	0.11333	0.1141			34.1932	8.88764	47.2964
252.187	0.11272	0.11344			36.2056	9.01693	47.4377
253.253	0.11216	0.11285			38.219	9.13838	47.5656
254.281	0.11154	0.11226			40.2304	9.25046	47.6781
255.272	0.11097	0.1116			42.2419	9.35331	47.7608
256.208	0.11036	0.11107			44.2543	9.44979	47.8347
257.606	0.10974	0.11044			46.2657	9.53656	47.9045
258.644	0.1092	0.10983			48.2792	9.62085	47.9555
259.317	0.10879	0.10927			50.2926	9.70001	48.0043
260.24	0.1083	0.10883
261.267	0.10774	0.10811
262.34	0.10712	0.10755
263.274	0.1066	0.10703
264.315	0.10612	0.10643
265.208	0.10563	0.10587
266.291	0.10504	0.10524
267.084	0.10457	0.10474
268.315	0.10394	0.10428
269.206	0.10346	0.10373
270.277	0.10293	0.10309
271.345	0.10239	0.1026
272.381	0.10184	0.10212
273.294	0.10141	0.10148
274.19	0.10083	0.10106
275.187	0.10037	0.10058
276.295	0.09986	0.10011
277.156	0.09932	0.09948
278.182	0.09889	0.09904
279.259	0.09833	0.09862
280.257	0.0979	0.09815
281.25	0.09741	0.09763
282.37	0.09689	0.0972
283.252	0.09648	0.0967
284.241	0.09602	0.09613
285.469	0.09543	0.09566
286.272	0.09498	0.09523
287.322	0.09452	0.09475
288.136	0.09412	0.09431
289.173	0.09368	0.09382
290.292	0.09321	0.09339
291.264	0.09278	0.09288
292.325	0.09233	0.09251
293.236	0.0919	0.09204
294.31	0.09141	0.09159
295.317	0.09098	0.09115
296.275	0.09056	0.09078
297.247	0.09019	0.09014
298.231	0.08973	0.08983
299.237	0.08922	0.08945
299.95	0.0886	0.08869

## Sheet: Figure 3i
Figure 3i: T1 relaxation rate (1/T1, s-1) plotted against Fe concentration (mM) for W-AFNP1 and W-PMNP
	W-PMNP	W-AFNP1
[Fe] (mM)	1/T1 (s-1)
2	0.9782	4.4314
1	0.5922	2.3376
0.5	0.4197	1.2633
0.25	0.3214	0.7433
0.125	0.2725	0.4931

## Sheet: Figure 3j
Figure 3j: T2 relaxation rate (1/T2, s-1) plotted against Fe concentration (mM) for W-AFNP1 and W-PMNP
	W-PMNP	W-AFNP1
[Fe] (mM)	1/T2 (s-1)
2	68.3572	9.0596
1	35.8165	4.9744
0.5	19.197	3.0973
0.25	10.1621	1.9406
0.125	5.71	1.3364

## Sheet: Figure 4f
Figure 4f: Quantitative analysis of ΔSNRs at the corresponding time points after i.v. injection of AFNP1-RGD and PMNP-RGD
	AFNP1-RGD					PMNP-RGD
	△SNR			Average	SD	△SNR			Average	SD
Time (h)	1st	2nd	3rd			1st	2nd	3rd
1	66.2327	61.0894	47.5645	58.2955	9.64257	17.4596	12.6638	20.5851	16.9028	3.9899
3	99.0283	103.683	91.1518	97.9545	6.33443	25.2367	28.0728	33.0364	28.782	3.94793
5	130.54	134.074	127.221	130.612	3.42699	27.2237	30.8889	35.5276	31.2134	4.16145
8	76.8211	88.4034	90.1409	85.1218	7.24094	25.9959	19.9764	24.2657	23.4127	3.09907

## Sheet: Figure 5e
Figure 5e: Quantification of ΔSNRs of MRI at 5 h after administration of AFNP1-RGD and PMNP-RGD
	△SNR			Average	SD
	1st	2nd	3rd
AFNP1-RGD	148.508	152.311	155.131	151.983	3.32346
PMNP-RGD	40.4472	41.4597	40.1278	40.6782	0.695323

[truncated: 15 more sheets: Figure 5f, Figure 5g, Supplementary Figure 1, Supplementary Figure 2, Supplementary Figure 3, Supplementary Figure 4, Supplementary Figure 5, Supplementary Figure 6, Supplementary Figure 7, Supplementary Figure 8, Supplementary Figure 9, Supplementary Figure 12, Supplementary Figure 13, Supplementary Figure 17, Supplementary Figure 18]
